# Supplementary material for: Chemical Synthesis, Pharmacokinetic Properties and Biological Effects of JM-00266, a Putative Non-Brain Penetrant Cannabinoid Receptor 1 Inverse Agonist
Source: Int J Mol Sci. 2022 Mar 8;23(6):2923. doi: 10.3390/ijms23062923 (PMC8949893; doi:10.3390/ijms23062923)
Supplement: Supplementary file 1 [file ijms-23-02923-s001.zip]

Archive with 1 entries (1 files):
- ijms-1592514-supplementary.pdf
